# Supplementary material for: Associations between fully-automated, 3D-based functional analysis of the left atrium and classification schemes in atrial fibrillation
Source: PLoS One. 2022 Aug 15;17(8):e0272011. doi: 10.1371/journal.pone.0272011 (PMC9377598; doi:10.1371/journal.pone.0272011)
Supplement: S1 Data — (XLSX) [file pone.0272011.s015.xlsx]

## Sheet: Sheet1
Cohort [A=main cohort, B= addition for comprehensive cohort]	age [years]	BMI	BSA	sex (female= 0, male= 1)	Event	type_vhf (1= paroxysmal, 3= persistent)	Class_Burden	smoking (0= never, 1= former, 2= active)	CHADS2VASC	high_stroke_risk (0= low, 1= high)	stroke (0= no, 1= yes)	QoL	EHRA	hypertension (0= no, 1= yes)	diabetes (0= no, 1= yes)	heart failure (0= no, 1= yes)	LAV_max	LAV_min	LAV_preA	LAV_min2	LAEF_total	LAEF_active	LAEF_passive	LAVi_max	LAVi_min	LAVi_PreA	LAVi_min2	LVEF [%]
A	56	21	1.72611	0	first time	1	1	0	1	0	0	50	2	0	0	0	71.2125	17.0227	47.7141	37.0617	76.096	64.3235	32.9976	41.2561	9.86188	27.6426	21.4713	60
A	68.5302	22	1.64444	0	first time	1	3	1	3	1	0	50	2	0	0	0	63.3234	38.4539	51.0469	49.5703	39.2738	23.8016	19.0635	38.5077	23.3843	31.0422	30.1443	60
A	63.6044	23	1.94722	1	first time	1	2	0	0	0	0	95	2	0	0	0	81.7172	34.9945	62.9016	57.5648	57.176	44.3663	23.0253	41.9661	17.9715	32.3033	29.5626	60
A	57.8269	30	2.08567	1	first time	1	2	0	1	0	0	90	2	1	0	0	143.48	90.6188	120.804	105.427	36.8421	24.9869	15.8042	68.7932	43.4484	57.921	50.5482	50
A	50.6786	25	1.7966	0	first time	1	2	0	1	0	0		2	0	0	0	53.557	18.4781	36.1336	31.9992	65.4982	48.8617	32.5324	29.8102	10.285	20.1122	17.811	60
A	57	31	2.17766	1	first time	3	2	2	1	0	0	80	2	1	0	0	164.363	76.8234	123.546	113.21	53.2598	37.818	24.8332	75.4765	35.2779	56.7333	51.987	50
A	61.2335	20.7031	1.53478	0	first time	1	3	1	2	1	0	40	2	1	0	0	97.8117	72.6891	82.0125	78.6797	25.6847	11.3683	16.1527	63.73	47.3612	53.4359	51.2644	60
A	72.2143	27	2.07405	1	first time	1	2	0	4	1	1	60	3	1	0	1	118.399	87.1594	101.588	100.765	26.3852	14.2026	14.1992	57.0861	42.0238	48.9804	48.5837	45
A	55.9203	30	1.99757	0	first time	3	4	2	2	1	0			1	0	1	266.755	243.722	262.524	262.43	8.63436	7.162	1.5859	133.54	122.009	131.422	131.375	33
A	62.0055	29.0548	2.09762	1	first time	1	3	1	0	0	0	75	2	0	0	0	104.161	62.5008	81.6539	78.1523	39.9959	23.4564	21.6079	49.6568	29.7961	38.927	37.2576	60
A	50.4451	29	2.27303	1	first time	1	2	2	0	0	0	95	2	0	0	0	102.073	40.2258	72.3937	62.7961	60.591	44.4347	29.0763	44.906	17.697	31.849	27.6266	60
A	66.7665	30.4688	1.8619	0	first time	1	2	1	2	1	0	85	3	0	0	0	92.5383	47.925	76.0641	70.643	48.2106	36.9939	17.8026	49.701	25.7399	40.853	37.9414	60
A	58.0687	31	2.23607	1	first time	1	1	1	0	0	0	75	2	0	0	0	115.636	49.6758	87.8766	84.3961	57.0412	43.471	24.0058	51.714	22.2157	39.2996	37.7431	56
A	56.4258	24.0346	1.62275	0	first time	1	3	0	2	1	0	80	3	1	0	0	72.3305	30.4383	51.1102	51.1102	57.9178	40.4457	29.338	44.5726	18.7572	31.4959	31.4959	65
A	33.1346	22.0604	1.51061	0	first time	1	2	0	1	0	0	75	2	0	0	0	76.8305	35.0656	55.2016	51.5266	54.3597	36.4772	28.1515	50.8605	23.2129	36.5426	34.1098	60
A	65.2912	30.8463	1.97976	1	first time	1	1	1	4	1	0	90	2	1	0	0	107.367	38.707	79.0383	78.3844	63.9489	51.0275	26.3851	54.2325	19.5514	39.9232	39.5929	60
A	75.2088	24.5435	2.07766	1	first time	1	3	0	2	1	0	80	3	1	0	0	126.816	65.5594	107.768	97.2	48.3034	39.1662	15.0199	61.0377	31.5544	51.8699	46.7834	60
A	60.8022	28.3053	1.59652	0	first time	1	2	1	2	1	0	50	2	0	0	0	104.794	58.05	81.8648	82.1602	44.6055	29.0904	21.8801	65.6387	36.3602	51.2769	51.4619	60
A	75.8187	22.7147	2.08033	1	first time	1	2	0	2	1	0	65	3	0	0	0	129.073	74.4398	104.857	106.059	42.3272	29.0083	18.7613	62.0443	35.7827	50.404	50.982	62
A	70.1731	33.2031	1.94365	0	first time	3	3	0	3	1	0	60	2	1	0	0	137.278	98.782	121.479	118.948	28.0424	18.6838	11.5089	70.629	50.8229	62.5004	61.1981	60
A	74.2775	23.0518	1.68061	0	first time	1	2	1	3	1	0	40	3	1	0	0	104.098	70.2	86.2945	85.0711	32.5633	18.6507	17.1024	61.9405	41.7706	51.3472	50.6192	65
A	54.5467	24.9135	1.84391	1	first time	1	2	0	0	0	0	80	2	0	0	0	100.68	37.8844	73.0055	67.9008	62.3717	48.1075	27.4879	54.6017	20.5457	39.5928	36.8244	55
A	64.9093	25	2.01246	1	first time	1	2	0	2	1	1	70	2	0	0	0	135.612	54.9492	91.9266	86.7586	59.4805	40.2249	32.2134	67.386	27.3045	45.6787	43.1107	50
A	64.3462	30	2.48495	1	first time	1	2	1	2	1	1	75	2	0	0	0	103.486	57.1852	86.6531	81.4852	44.7411	34.0067	16.2658	41.645	23.0126	34.8711	32.7914	50
A	59.8846	33	2.16384	1	first time	1	2	0	0	0	0	40	2	0	0	0	53.9367	28.2234	40.7109	40.3312	47.6731	30.6736	24.521	24.9263	13.0432	18.8142	18.6387
A	78.6593	28.3848	1.98557	1	first time	1	2	0	0	0	0		3	1	0	0	103.507	77.2242	94.057	95.4914	25.3923	17.8964	9.1298	52.1296	38.8927	47.3702	48.0926	65
A	68.7857	25.8806	2.01357	1	first time	3	3	1	1	0	0	80	2	0	0	0	108.675	56.6367	89.3531	80.2195	47.8843	36.6147	17.7795	53.9714	28.1276	44.3756	39.8395	64
A	74.5632	29.0367	2.13281	1	first time	3	2	1	2	1	0	50	2	1	0	0	61.1508	38.8547	54.8227	49.1695	36.4608	29.1266	10.3484	28.6714	18.2176	25.7044	23.0538	30
A	60.7005	31	2.37487	1	first time	1	2	0	1	0	0	90	2	1	0	0	86.9484	57.4594	73.6172	61.6359	33.9156	21.9484	15.3323	36.6119	24.1948	30.9984	25.9534	60
A	55.511	27.1527	2.07986	1	first time	1	3	1	0	0	0	75	2	0	0	0	135.844	74.3766	108.991	106.924	45.2484	31.7592	19.7671	65.3138	35.7603	52.4031	51.4092	59
A	57.8159	25.1429	1.9347	1	first time	1	1	0	0	0	0	90	2	0	0	0	66.0023	28.1391	47.4188	47.5242	57.3666	40.6583	28.1558	34.1151	14.5444	24.5097	24.5641	60
A	64.8956	24	1.95121	1	first time	1	2	1	2	1	0	80	2	0	0	0	95.1539	51.532	74.1445	72.6469	45.8435	30.4979	22.0794	48.7666	26.4103	37.9992	37.2317	55
A	56.3571	21	1.71108	0	first time	1	3	1	2	1	0	65	3	1	0	0	57.8391	30.6914	51.8484	50.3508	46.9365	40.8055	10.3575	33.8028	17.9369	30.3017	29.4264	66
A	52.8516	25	1.88577	1	first time	1	2	0	1	0	0	80	1	1	0	0	106.439	50.1398	79.8609	77.8992	52.8934	37.2161	24.9703	56.4434	26.5886	42.3493	41.3091	60
A	69.4945	22	1.75198	1	first time	1	2	0	1	0	0	70	1	0	0	0	59.9484	29.9953	47.8828	46.575	49.9648	37.3568	20.1266	34.2175	17.1208	27.3306	26.5842	52
A	67.2005	28	2.12132	1	first time	1	2	1	2	1	0	90	2	1	0	0	117.893	76.5914	102.157	95.1539	35.0331	25.0258	13.3477	55.5753	36.1055	48.1573	44.856	45
A	53.2253	29	2.22055	1	first time	3	3	1	3	1	1	80	3	1	0	0	92.5383	46.1109	76.3383	73.5117	50.171	39.5966	17.5063	41.6736	20.7656	34.3781	33.1052	59
A	54.4753	25	1.98886	1	first time	1	3	1	0	0	0	90	2	0	0	0	82.582	43.0945	71.2758	67.9641	47.8161	39.5384	13.6909	41.5223	21.668	35.8376	34.1724	55
A	52.761	28	2.2798	1	first time	1	2	1	2	1	0	85	2	1	1	0	109.969	63.081	85.855	81.413	42.6373	26.5261	21.9278	48.2361	27.6695	37.659	35.7105	60
A	69.8929	24	1.90744	1	first time	1	2	1	2	1	0	85	3	1	0	0	124.685	62.3531	98.8875	96.8836	49.9915	36.9454	20.6903	65.3677	32.6894	51.843	50.7924	65
A	62.1731	24	2.04165	1	first time	1	1	2	0	0	0	100	2	0	0	0	82.4766	37.1039	69.6305	64.7367	55.0128	46.7132	15.5754	40.397	18.1735	34.105	31.708	60
A	55.1868	27	2.17435	1	first time	3	2	1	2	1	0	80	3	1	0	0	99.5203	53.4094	73.2164	64.8422	46.3332	27.0527	26.4307	45.7702	24.5634	33.6728	29.8215	40
A	51.5742	25	2.12583	1	first time	1	2	0	1	0	0	80	3	1	0	0	123.483	52.4602	83.8055	81.232	57.5162	37.4024	32.1318	58.0868	24.6775	39.4224	38.2118	55
A	45.228	26	2.07297	1	first time	3		0	0	0	0	70	2	0	0	0	113.632	39.1711	76.1906	68.3016	65.5281	48.588	32.9497	54.8159	18.8961	36.7542	32.9486	65
A	66.1181	27	1.92484	1	first time	1	2	1	2	1	0	80	2	1	0	0	80.4938	30.4383	62.0578	60.6023	62.1855	50.9517	22.9036	41.8185	15.8134	32.2405	31.4844
A	49.2555	23	1.81567	1	first time	3	4	2	1	0	0	80	2	0	0	1	84.5859	39.2344	59.843	55.9828	53.616	34.4378	29.2518	46.5866	21.6087	32.9591	30.8331	45
A	66.5769	22.7204	1.8077	0	first time	1	2	1	4	1	0	80		1	0	0	115.088	62.332	81.1688	79.1859	45.8394	23.2069	29.4721	63.6652	34.4814	44.9017	43.8048	56
A	67.1648	26	2.11503	1	first time	3	4	1	2	1	0	80	2	1	0	1	118.083	92.032	102.706	102.368	22.0615	10.3923	13.0225	55.8304	43.5134	48.5599	48.4004	40
A	65.9148	42	1.82635	1	first time	1	2	0	3	1	0	50	2	0	1	0	145.463	76.1484	113.4	110.974	47.6508	32.8497	22.0418	79.6465	41.6943	62.091	60.7628	54
A	57.3654	23	1.94936	1	first time	1	3	1	2	1	0	80	2	0	0	0	102.284	55.1602	73.6383	69.2719	46.0714	25.0931	28.0058	52.4704	28.2966	37.7757	35.5357
A	50.6648	21	1.57321	0	first time	1	1	0	1	0	0	90	3	0	0	0	64.3148	27.1477	46.7648	43.5797	57.7894	41.9484	27.2877	40.8812	17.2562	29.7257	27.7011	70
A	76.2665	29	1.90285	0	first time	1	2	0	5	1	0	80	3	0	0	0	93.9938	48.7055	83.0039	80.8312	48.1822	41.3214	11.6922	49.3963	25.5961	43.6209	42.479	60
A	70.8874	24	1.85472	1	first time	1	2	0	2	1	0	90	1	1	0	0	72.4359	29.4469	58.4508	56.0883	59.3477	49.621	19.3069	39.0548	15.8767	31.5146	30.2408
A	66.0769	32	1.9678	1	first time	3	3	1	2	1	0	75		0	0	1	113.695	91.4625	100.491	100.322	19.5547	8.984	11.6141	57.778	46.4797	51.0676	50.9819	40
A	70.8654	24.3025	1.95121	1	first time	1	2	1	1	0	0	90	1	0	0	0	103.549	59.9062	91.568	84.0797	42.1471	34.5774	11.5705	53.0692	30.7021	46.9288	43.091	65
A	66.7692	29	2.15639	1	first time	1	2	1	2	1	0	85	3	1	0	0	122.47	67.9219	96.4195	92.8969	44.5401	29.5558	21.2711	56.7942	31.498	44.7135	43.0799	55
A	56.978	22.8931	1.94186	1	first time	3	2	0	1	0	0	60	2	0	0	0	92.3695	39.4242	69.3141	62.5008	57.319	43.1224	24.96	47.5675	20.3023	35.6946	32.186	65
A	69.3214	25.1063	2.08433	1	first time	1	1	1	4	1	0	60	2	1	1	0	104.878	62.7328	85.0078	82.2656	40.185	26.2035	18.9461	50.3174	30.0973	40.7842	39.4685
A	65.9423	27	2.05629	1	first time	1	2	0	2	1	0			1	0	0	122.143	69.8262	95.3971	83.7163	42.8324	26.8047	21.8972	59.3997	33.9574	46.3928	40.7123	50
A	64.033	34.3679	2.1276	1	first time	1	2	1	1	0	0	70	3	1	0	0	46.807	16.5797	22.275	16.5797	64.5786	71.3068	52.411	22	7.79268	10.4696	7.79269	60
A	51.2912	25.6612	2.07297	1	first time	3	2	0	0	0	0	65	3	0	0	0	115.868	42.1664	80.2617	74.9461	63.6082	47.4639	30.7301	55.8946	20.341	38.7181	36.1539	65
A	66.6456	25.8264	1.97765	1	first time	1	2	0	2	1	0	70	3	1	0	0	81.3586	38.707	67.6688	64.1039	52.4242	42.7993	16.8265	41.139	19.5722	34.2167	32.4141	67
A	42.4698	30	2.51308	1	first time	3	3	2	1	0	0		2	1	0	0	113.611	50.0766	78.975	66.9727	55.9228	36.5918	30.4864	45.2079	19.9264	31.4256	26.6497	35
A	64.6291	27	2.20378	1	first time	3	2	0	1	0	0		2	1	0	0	117.408	50.3508	89.9227	81.2531	57.1146	44.0066	23.4099	53.2755	22.8474	40.8038	36.8698	65
A	55.6951	26.7755	1.99652	1	first time	3	2	1	1	0	0	80	2	1	0	0	77.2031	25.1016	62.2477	59.6953	67.4863	59.6747	19.3715	38.6688	12.5726	31.178	29.8996	64
A	56.1978	24.8016	1.80739	1	first time	3	3	0	1	0	0	40	3	1	0	0	79.0172	44.993	64.2305	57.9656	43.0593	29.9507	18.7133	43.7189	24.8939	35.5377	32.0714
A	34.3462	22.6627	1.86838	1	first time	3	2	1	0	0	0	80	2	0	0	0	39.6773	19.7016	38.2641	35.6273	50.3456	48.5115	3.5617	21.2363	10.5447	20.4799	19.0686	40
A	66.6621	30	2.25462	1	first time	1	3	1	1	0	0		3				55.6664	22.043	48.4102	46.7227	60.4017	54.4662	13.0352	24.6899	9.77678	21.4715	20.723	65
A	61.4835	22.0932	1.86041	1	first time	1	2	1	1	0	0	90	2	1	0	0	108.991	45.3305	72.9422	59.8852	58.4091	37.8542	33.0753	58.5847	24.3659	39.2077	32.1893
A	57.5137	31.0137	2.31661	1	first time	3	2	0	1	0	0	85	3	0	0	0	160.502	83.8477	128.144	112.746	47.7592	34.5679	20.1603	69.2834	36.1942	55.3156	48.6686	50
A	54.5467	34.6861	2.48998	1	first time	3	3	0	3	1	0	50	3	1	1	0	54.7141	32.5276	48.5564	47.2402	40.5498	33.0107	11.2543	21.9737	13.0634	19.5007	18.9721	45
A	60.1209	26.8745	2.13892	1	first time	1	2	1	2	1	1		2	0	0	0	69.5883	35.3531	56.5523	51.3	49.1967	37.486	18.733	32.5342	16.5285	26.4396	23.984	55
A	75.5467	32.4905	1.67481	0	first time	1	3	0	3	1	0	60	3	0	0	0	67.1414	31.7883	54.0844	55.4766	52.6547	41.2246	19.447	40.0889	18.9802	32.2928	33.124	55
A	55.5247	32.4905	2.37112	1	first time	1	2	1	0	0	0	50	2	0	0	0	98.7188	44.5289	64.1883	59.168	54.8932	30.6277	34.9786	41.6338	18.7797	27.0708	24.9536	66
A	65.1264	22.7147	2.08033	1	first time	3	3	1	0	0	0	90	2	0	0	0	136.645	71.2125	107.578	105.195	47.8851	33.8039	21.272	65.6844	34.2313	51.712	50.5662	61
A	62	25	2.12583	1	first time	1	2	0	2	1	0		2	1	0	0	139.029	107.367	127.512	121.816	22.7735	15.7982	8.284	65.3997	50.5059	59.982	57.3029	65
A	72.2308	22.9926	1.97843	1	first time	1	2	1	4	1	0		4	1	1	0	121.162	75.6633	102.579	96.0187	37.5522	26.2389	15.3377	61.2419	38.2442	51.8488	48.5329	55
A	53.5137	23	2.07485	1	first time	3	2	1	0	0	0	80	2	0	0	0	98.9508	48.6844	69.6094	66.3187	50.7994	30.0606	29.6525	47.6906	23.4641	33.5491	31.9631	57
A	63.9423	21	1.92873	1	first time	1	2	0	0	0	0	40	3	0	0	0	87.5602	48.157	65.3484	61.7836	45.0012	26.3073	25.3675	45.3978	24.9683	33.8816	32.0333	63
A	63.4368	27	2.00291	1	first time	3	3	0	4	1	1	95	1	1	0	0	81	31.7461	66.0023	63.3656	60.8073	51.9015	18.5157	40.4411	15.8499	32.9531	31.6367	61
A	48.6648	22	2.02361	1	first time	1	2	0	0	0	0	85	2	0	0	0	144.619	59.0836	109.034	95.2594	59.1453	45.8116	24.6062	71.4657	29.1971	53.8807	47.074	60
A	58.6676	24	1.76824	0	first time	3	2	0	2	1	0	95	2	1	0	0	115.172	55.2867	81.907	81.6328	51.9963	32.5006	28.8828	65.1337	31.2666	46.3212	46.1662	60
A	56.783	35	2.48998	1	first time	1	2	1	2	1	0	50	3	1	0	0	92.0531	47.7984	79.4813	78.2789	48.0752	39.8621	13.6571	36.9694	19.1963	31.9205	31.4376	55
A	64.7555	25	2	1	first time	1	3	0	1	0	0	72	2	1	0	0	80.7047	40.2258	58.5352	55.3711	50.1568	31.2793	27.4699	40.3523	20.1129	29.2676	27.6855	59
A	43.0742	26	1.88193	1	first time	1	2	2	1	0	0	20	2	1	0	0	83.2992	33.7922	55.6664	53.3039	59.4328	39.2952	33.1729	44.2626	17.9561	29.5794	28.324	60
A	62.6841	25	2.10225	1	first time	1	2	1	0	0	0		1	0	0	0	53.6625	18.3727	44.4656	40.6688	65.7626	58.6811	17.1384	25.5263	8.73953	21.1515	19.3454	66
A	56	33	2.22673	1	first time	1	2	1	1	0	0	80	2	1	0	0	133.523	61.8258	101.566	95.4914	53.6967	39.1277	23.9336	59.9639	27.7653	45.6123	42.8841	60
A	38.3516	33	2.11804	1	first time	3	2	1	1	0	0	60	3	1	0	0	61.868	28.5609	46.8492	39.593	53.8357	39.0365	24.2756	29.21	13.4846	22.1191	18.6932	55
A	51.4505	26	2.23917	1	first time	1	1	2	0	0	0	90	3	0	0	0	86.5266	42.9469	68.7023	57.0375	50.3657	37.4884	20.5998	38.6422	19.1798	30.682	25.4726	65
A	63.2225	35	2.17307	1	first time	1	2	1	1	0	0	75	2	1	0	0	155.419	86.4844	124.242	119.412	44.354	30.3905	20.0597	71.5204	39.7983	57.1737	54.9508	64
A	73.9038	25	1.69967	0	first time	3	4	1	3	1	0	60	2	1	0	0	117.851	91.3359	98.782	96.7992	22.4987	7.5379	16.1805	69.3373	53.7374	58.1182	56.9517	62
A	61.3022	28	2.36737	1	first time	3	3	2	1	0	0	70	2	1	0	0	179.466	107.662	138.881	133.692	40.0094	22.4787	22.614	75.808	45.4777	58.6647	56.4729	63
A	73.206	25	1.88031	1	first time	3	3	1	3	1	0	80	1	1	0	1	136.455	98.2125	115.72	115.109	28.026	15.1294	15.1956	72.5708	52.2322	61.5433	61.218	63
A	59.2473	32	2.4701	1	first time	1	2	1	1	0	0	80	3	1	0	0	204.919	102.001	162.309	150.487	50.2236	37.1561	20.7937	82.9599	41.2944	65.7095	60.9236	60
A	63.4231	30	2.17339	1	first time	1	2	0	1	0	0	60	1	1	0	0	94.1203	37.2305	68.8922	68.6391	60.4437	45.9583	26.8041	43.3058	17.1302	31.6981	31.5816	47
A	62.8434	23	1.92354	1	first time	1	2	2	0	0	0	70		0	0	0	107.473	46.7016	70.6852	68.7867	56.5456	33.9302	34.2296	55.8724	24.279	36.7475	35.7605	60
A	47.6786	25	2.04844	1	first time	3	4	1	0	0	0	70	2	0	0	0	93.6352	30.4172	54.8438	46.6805	67.5152	44.5385	41.4282	45.7104	14.8489	26.7734	22.7883	60
A	66.3929	24	1.97484	1	first time	1	2	1	3	1	1	65	2	0	0	0	82.3711	38.3906	63.0703	60.2859	53.3931	39.1305	23.4315	41.7102	19.4398	31.9369	30.527	55
A	60.3764	22	1.95256	1	first time	1	2	1	1	0	0	60	3	1	0	0	57.818	41.5125	46.2164	44.55	28.2014	10.178	20.0657	29.6113	21.2605	23.6696	22.8162	58
A	65.2747	32	2.30398	1	first time	1	2	1	2	1	0	65		1	0	0	105.785	45.9	86.0414	80.1773	56.6102	46.6536	18.664	45.9141	19.922	37.3446	34.7994	60
A	58.2473	22	1.9395	1	first time	1	2	0	0	0	0	90	2	0	0	0	104.984	42.1664	75.5578	70.4953	59.8352	44.1932	28.0289	54.1292	21.7408	38.9573	36.3471	64
A	65.1401	25	1.98193	1	first time	1	2	2	3	1	0		3	1	1	0	126.288	62.8805	106.439	96.6094	50.2088	40.9235	15.7174	63.7198	31.7269	53.7047	48.7451	66
B	55.1016	25	2.16731	1	first time	3	3	2	0	0	0	80	3	0	0	0	160.566	124.875			22.2281			74.0853	57.6176			55
B	70.9945	24.811	2.07204	1	first time	1	2	0	2	1	0	90	2	1	0	0	105.3	81.6117			22.496			50.8196	39.3872			60
B	59.9203	25	2.22711	1	first time	1	3	0	1	0	0	80	2	1	0	0	93.9938	67.5211			28.1643			42.2044	30.3179			65
B	50	23	1.92354	1	first time	3	4	0	0	0	0	80	2	0	0	0	106.355	70.8328			33.3994			55.2912	36.8242			65
B	59.7692	36	2.319	1	first time	3	4	0	1	0	0	40	3	1	0	0	101.461	79.5798			21.5659			43.7519	34.3164			60
B	71.1209	22.6562	1.60555	0	first time	3	3	0	5	1	1	40	3	1	0	0	112.746	97.2844			13.7138			70.2229	60.5927			60
B	54.2473	23	2.1347	1	first time	3	4	1	0	0	0		2	0	0	0	86.7586	51.3844			40.7732			40.6421	24.071			43
B	64.1071	33	2.244	1	first time	1	2	1	1	0	0	65	2	1	0	0	127.09	80.325			36.7967			56.6353	35.7954			60
B	50.0742	20	1.89663	1	first time	3	4	2	0	0	0	70	2	0	0	1	44.1492	29.7633			32.5848			23.2777	15.6927			53
B	48.8874	22.8931	1.94186	1	first time	3	3	0	0	0	0	90	2	0	0	0	146.475	123.715			15.5386			75.4301	63.7093			57
B	75.6841	23.0469	1.61933	0	first time	3	3	1	4	1	0	60	3	1	0	0	80.6414	72.4992			10.0968			49.7993	44.7712			45
B	67.2473	26.8698	2.26262	1	first time	3	4	0	2	1	0	45	3	1	0	0	147.973	122.85			16.9779			65.3988	54.2955			50
B	64.8242	24.2424	1.73925	0	first time	1	3		3	1	0		2				119.348	99.3305			16.7727			68.6205	57.111			59
B	67.8077	19.1327	1.58745	0	first time	1	2	0	2	1	0	85	3	0	0	0	86.8008	58.1133			33.0498			54.6794	36.6079			60
B	57.0742	26	2.06155	1	first time	3	4	0	2	1	0	30	3	1	1	0	205.158	189.021			7.86552			99.5162	91.6887			60
B	67.6236	25	2.06074	1	first time	3	2	0	2	1	0		1	1	0	0	203.998	173.074			15.1587			98.9922	83.9863			42
B	64.4038	25.2493	1.98886	1	first time	1	2	1	1	0	0	80	2	1	0	0	79.8609	57.375			28.1564			40.1542	28.8482			65
B	55.8846	28.7132	2.1388	1	first time	3	3	0	1	0	0	70	2	1	0	1	140.4	110.932			20.9886			65.6444	51.8666			42
B	60.3516	24.6181	1.96384	0	first time	1	3	0	1	0	0	90	2	0	0	0	69.6937	49.2117			29.3886			35.4885	25.0589
B	72.2637	23	1.68572	0	first time	3	3	0	2	1	0	60	3	1	0	0	91.9477	48.6422			47.098			54.5449	28.8554			60
B	65.9643	34	2.01866	0	first time	3	3	1	4	1	0	60	3	1	0	0	143.395	119.475			16.6814			71.0348	59.1852			48
B	73.4423	22	1.67207	0	first time	3	4	0	2	1	0	50	2	0	0	0	125.571	108.991			13.2034			75.099	65.1833			60
B	56	28	2.29129	1	first time	3	2	1	1	0	0			1	0	0	181.069	143.564			20.713			79.0249	62.6565			64
B	68.9451	31	2.29928	1	first time	1	2	2	1	0	0			0	1	0	132.448	113.695			14.1583			57.6041	49.4483			60
B	58.272	31	2.39037	1	first time	3	4	1	2	1	0	60	2	1	0	0	124.856	114.159			8.56718			52.2328	47.758			60
B	50.5604	33	2.60875	1	first time	3	3	0	2	1	0	50	2	1	0	0	121.056	95.013			21.5133			46.404	36.4209			35
B	68.6511	21	1.68819	0	first time	3	3	0	2	1	0	80	3	0	0	0	116.163	100.153			13.7825			68.8092	59.3256			54
B	59.2885	26	2.07297	1	first time	3	4	1	0	0	0			0	0	0	173.559	142.868			17.6835			83.7248	68.9193			53
B	54.2885	38	2.59165	1	first time	3	4	1	1	0	0		2	1	0	0	195.961	178.031			9.14962			75.6123	68.6941			47
B	57.5879	31	2.37487	1	first time	3	3	1	1	0	0	80	2	1	0	0	123.462	94.1625			23.7314			51.9868	39.6496			55
B	64.5412	30	2.17339	1	first time	1	2	1	0	0	0	80	3	0	0	0	131.372	104.688			20.3115			60.4457	48.1683			50
B	66.8077	29.4029	2.05643	1	first time	3	4	1	2	1	0	35	2	1	0	0	122.196	100.702			17.5902			59.4216	48.9692			60
B	67.1813	28.6801	2.19152	1	first time	3	3	1	1	0	0	65	2	0	0	0	170.353	137.468			19.3041			77.7327	62.7271			55
B	67.1566	25	1.86212	1	first time	3	3	1	1	0	0		2	0	0	0	88.1508	73.1742			16.9897			47.3389	39.2961			55
B	71.75	23.7332	1.62788	0	first time	1	2	1	3	1	0	80	3	1	0	0	69.9891	51.5531			26.3412			42.9939	31.6688			60
B	72.4588	24.977	1.76541	0	first time	3	4	0	3	1	0	60	3	1	0	0	107.958	94.1625			12.7784			61.1518	53.3375			55
B	68.3489	34	2.11029	0	first time	3	3	0	4	1	0		3	1	1	1	109.561	94.6688			13.5926			51.9174	44.8605
B	56.1648	26.5668	2.10924	1	first time	3	4	2	2	1	0		4	1	0	1	104.034	84.5859			18.6942			49.3232	40.1026			50
B	76.0027	19	1.60208	0	first time	1	4	1	6	1	1	60	1	1	0	0	103.212	93.5719			9.33987			64.4235	58.4064			65
B	59.4011	27.7703	2.17428	1	first time	1	2	1	0	0	0	85	2	0	0	0	112.999	73.9125			34.5903			51.9708	33.994			65
B	62.4011	33.9506	2.34521	1	first time	3	4	1	1	0	0	50	3	1	0	1	131.266	115.868			11.7307			55.9722	49.4063			50
B	50.1264	24.7555	2.03606	1	first time	3	4	2	1	0	0		2	1	0	0	134.093	103.591			22.7466			65.8589	50.8783			50
B	61.3819	31.6522	2.32128	1	first time	1	2	1	1	0	0	80	1	0	0	0	92.7492	64.6312			30.3161			39.9561	27.843			55
B	19.3599	30	2.33024	1	first time	3	4	2	0	0	0	90	2	0	0	0	90.599	44.7656			50.5892			38.8797	19.2108			44
B	53.6593	31	2.27083	1	first time	3	3	1	0	0	0	90	2	0	0	0	81.907	62.0789			24.2081			36.0692	27.3375			40
B	60.978	25	2.07866	1	first time	3	4	1	1	0	0	70	3	1	0	0	160.566	125.845			21.6238			77.2447	60.5415			59
B	59.7995	31	2.09656	1	first time	3	4	2	3	1	0		4	1	1	1	129.895	95.7445			26.291			61.9565	45.6675			30
B	54.739	33	2.28491	1	first time	3	4	0	1	0	0		2	0	0	0	16.3723	10.582			35.3661			7.16537	4.63126			60
B	69.5742	34	2.19089	0	first time	1	2	0	3	1	0	80		1	0	1	107.177	92.2641			13.9146			48.9195	42.1126			65
								18
				151
